# Supplementary material for: Genome editing of SlMYB3R3, a cell cycle transcription factor gene of tomato, induces elongated fruit shape
Source: J Exp Bot. 2022 Sep 7;73(22):7312–25. doi: 10.1093/jxb/erac352 (PMC9730800; doi:10.1093/jxb/erac352)
Supplement: erac352_suppl_Supplementary_Tables [file erac352_suppl_supplementary_tables.xlsx]

## Sheet: Table S1
Table S1. The primer sequences used in this study and target sequences of SlMYB3R3 for CRISPR/Cas9 system. Red characters show protospacer adjacent motif (PAM).
Primer name	Sequence
SlMYB3R1	F: 5'-AAGCAATGTCTTCCCTAAC-3'
	R:5'- CTCCATCTAACTGTCTCCC-3'
SlMYB3R2	F: 5'-GGAAAATCCCTTGGAAGACG-3'
	R: 5'-TGGAACTGCAGAAACTGCTG-3'
SlMYB3R3	F: vAGCAATGGGTTCAGTGGTTC-3'
	R: 5'-TGGGACTTAGCAGCCACTATC-3'
SlMYB3R4	F: 5'-TCTTCTGAGCCCCGGTGATA-3'
	R: 5'-CCGCAATTGAAGGTGCAGTC-3'
SlUBQ3	F: 5'-CACCAAGCCAAAGAAGATCA-3'
	R: 5'-TCAGCATTAGGGCACTCCTT-3'
Cas9	F: 5'-GCTAACCTCGCTGGATCTCC-3'
	R: 5'-CCTCCCCTCTCAGCCTTAGT-3'
SlMYB3R3_Ed	F: 5'-GGTTATTGTAAAGGTTATGGTAAGAGG-3'
	R: 5'-AGGACTACTGGTTCAAGAGTTTAAGG-3'
SlMYB3R3_Seq	5'-TGAAATGAAAGTAGAGGAGTGCTG-3'
Target site
gRNA1	5'-CCCCTGCGTCACCAACTCACAGG-3'
gRNA2	5'-GAAGCAGTGTCGTGAGAGGTAGG-3'
gRNA3	5'-CCAAGCATCTTTTTTGATATTGG-3'

## Sheet: Table S2
Table S2. The ratio of pear-like shape fruit in the mutants.
Lines	Pear-like shape fruit	Total fruit number	Percentage (%)	Average percentage (%)
#94-2	0	3	0	0.269048
#94-8	2	6	0.333333
#94-17	3	21	0.142857
#94-20	1	5	0.2
#94-27	2	5	0.4
#128-3	8	15	0.533333	0.3895
#128-4	3	10	0.3
#128-14	3	9	0.333333
#128-15	6	15	0.4
#128-27	6	19	0.315789
#128-29	5	11	0.454545
#151-2	8	19	0.421053	0.406636
#151-3	5	13	0.384615
#151-4	10	27	0.37037
#151-6	3	7	0.428571
#151-9	6	14	0.428571
#171-11	5	22	0.227273	0.285204
#171-12	4	12	0.333333
#171-14	3	20	0.15
#171-21	6	23	0.26087
#171-25	5	11	0.454545
#170-1	5	12	0.416667	0.349048
#170-2	6	14	0.428571
#170-5	6	15	0.4
#170-6	4	16	0.25
#170-9	1	9	0.111111
#170-10	3	12	0.25

## Sheet: Table S3
Table S3. All the differential expressed genes (DEGs) between the slmyb3r3 mutant and WT.
Gene ID	Gene annotation	Log2 (slmyb3r3/WT)	False discovery rate (FDR)
Solyc03g118480.4.1	Zinc-finger domain of monoamine-oxidase A repressor R1 (AHRD V3.3 *** A0A2U1LDY5_ARTAN)	3.6254	4.62189e-138
Solyc03g096870.3.1	cell division cycle 20.2, cofactor of APC complex-like (AHRD V3.3 *** A0A2I4FBA0_9ROSI)	3.3389	2.17613e-133
Solyc02g082820.3.1	cyclin B2	3.56214	2.64959e-123
Solyc04g082430.3.1	cyclinB2_4	3.31965	8.54667e-116
Solyc10g086340.1.1	Kinesin (AHRD V3.3 *** A0A200PZ85_9MAGN)	3.22335	6.50017e-114
Solyc12g094600.3.1	cyclinB2_5	9.88743	1.03671e-109
Solyc06g072830.4.1	cell division cycle 20.2, cofactor of APC complex-like (AHRD V3.3 *** A0A2I4FBA0_9ROSI)	2.80985	4.16962e-103
Solyc03g025470.4.1	Kinesin-like protein (AHRD V3.3 *** E5GCU2_CUCME)	3.49078	8.34294e-94
Solyc03g005620.4.1	Kinesin (AHRD V3.3 *** A0A200PVY6_9MAGN)	3.13694	8.78707e-72
Solyc03g025900.3.1	Flap endonuclease GEN-like 2 (AHRD V3.3 *** A0A2G2X6K0_CAPBA)	2.85304	3.43703e-60
Solyc11g065190.3.1	Ubiquitin-conjugating enzyme (AHRD V3.3 *** A0A200PMH3_9MAGN)	2.38733	4.9366e-59
Solyc05g014370.3.1	Mitotic spindle checkpoint protein MAD2 (AHRD V3.3 *** A0A1U8ETB9_CAPAN)	2.01141	3.38189e-53
Solyc11g010920.3.1	Kinesin-4 (AHRD V3.3 *** A0A2G3B0C5_CAPCH)	2.36478	5.08241e-53
Solyc03g007130.4.1	65-kDa microtubule-associated protein 3 (AHRD V3.3 *** A0A2G2ZYR6_CAPAN),Pfam:PF03999	2.35182	7.38777e-52
Solyc06g053760.3.1	Syntaxin-related protein KNOLLE (AHRD V3.3 *** A0A2G2WJ90_CAPBA)	1.84342	1.05128e-51
Solyc03g119220.3.1	Kinesin-like protein (AHRD V3.3 *** A0A2G3CZZ7_CAPCH)	2.38706	1.54602e-49
Solyc10g051215.1.1	E3 ubiquitin-protein ligase ATL9 (AHRD V3.3 *** XP_006429573.2)	3.60673	1.78164e-48
Solyc03g093310.3.1	F-box protein (AHRD V3.3 *** A0A2G3CVK1_CAPCH)	2.15978	1.27276e-42
Solyc04g082380.4.1	cytochrome P450 86A8-like (AHRD V3.3 *-* A0A2I4DDX4_9ROSI)	2.11073	2.57346e-38
Solyc08g005420.3.1	cell division cycle 20.2, cofactor of APC complex-like (AHRD V3.3 *** A0A2I4FBA0_9ROSI)	2.39191	3.60806e-38
Solyc09g097860.4.1	Kinesin-like protein KIN12B (AHRD V3.3 *** A0A2G2YQB5_CAPAN)	1.85475	1.43854e-37
Solyc09g082180.3.1	C-8 sterol isomerase (AHRD V3.3 *** AT1G05440.1)	3.48816	1.44822e-35
Solyc04g082900.4.1	Mitotic spindle checkpoint protein BUBR1 (AHRD V3.3 *** A0A2G2ZSY7_CAPAN)	2.15754	4.09228e-35
Solyc09g064750.2.1	Unknown protein	2.09867	2.47519e-33
Solyc02g069680.3.1	vacuolar protein sorting-associated protein 2 homolog 2 (AHRD V3.3 *** A0A2I4FA45_9ROSI)	1.49144	6.03691e-32
Solyc07g056060.4.1	transmembrane protein (AHRD V3.3 *** AT5G65440.9)	2.27598	7.65355e-32
Solyc07g042560.4.1	Kinesin-like protein NACK1 (AHRD V3.3 *** A0A2G2WBW6_CAPBA)	2.96449	4.02378e-31
Solyc01g106540.4.1	neurofilament heavy protein (AHRD V3.3 *-* AT4G17000.3)	2.42191	7.11157e-30
Solyc05g005580.3.1	DUF936 domain-containing protein (AHRD V3.3 *** A0A1Q3CQ68_CEPFO)	2.43727	2.35824e-29
Solyc03g119940.3.1	trichohyalin (AHRD V3.3 *** AT3G15550.1)	2.19116	3.89405e-29
Solyc11g017130.2.1	FHA domain-containing protein PS1 (AHRD V3.3 *** A0A2G3CMM6_CAPCH)	2.42935	5.03715e-28
Solyc12g017970.1.1	GPI-anchored adhesin-like protein (AHRD V3.3 *** AT2G43990.1)	2.08243	5.17768e-28
Solyc09g031790.4.1	Structure-specific endonuclease subunit SLX1 homolog (AHRD V3.3 *** A0A2G2XHX7_CAPBA)	1.65011	2.80354e-27
Solyc02g067100.3.1	TPX2 (Targeting protein for Xklp2) protein family (AHRD V3.3 *** F4K9T9_ARATH)	2.31232	4.64944e-27
Solyc02g093760.4.1	Zinc finger (C3HC4-type RING finger) family protein (AHRD V3.3 *-* F4IWG7_ARATH)	3.02296	5.19422e-27
Solyc04g056713.1.1	Aldehyde dehydrogenase family 2 member mitochondrial-like (AHRD V3.3 *-* A0A2K3PGY0_TRIPR)	2.62788	8.10395e-27
Solyc04g074760.3.1	hypothetical protein (AHRD V3.3 *** AT4G09060.1)	1.77134	1.83791e-26
Solyc10g080950.2.1	cyclinB1_2	2.31452	1.05937e-25
Solyc01g096840.3.1	QWRF motif protein (DUF566) (AHRD V3.3 *-* A0A1P8B957_ARATH)	2.31828	9.30031e-25
Solyc01g079750.3.1	MAP kinase kinase kinase 4	1.36405	1.23013e-24
Solyc09g075480.3.1	Kinesin-4 (AHRD V3.3 *** A0A2G2W0J2_CAPBA)	1.27502	1.23013e-24
Solyc03g025160.4.1	protein PATRONUS 2 (AHRD V3.3 *** XP_011084447.1)	1.20303	1.23013e-24
Solyc06g008057.1.1	Unknown protein	3.19613	1.7142e-24
Solyc02g066980.1.1	TPX2 (Targeting protein for Xklp2) protein family (AHRD V3.3 *** F4K9T9_ARATH)	4.28638	4.51743e-23
Solyc01g106750.2.1	Serine/threonine-protein kinase TOR (AHRD V3.3 *-* A0A2G2V7H7_CAPBA)	1.63602	8.96382e-23
Solyc01g090040.3.1	serine/threonine-protein kinase ATG1c isoform X2 (AHRD V3.3 --* XP_010325831.1)	1.99314	4.3116e-22
Solyc07g007190.3.1	glycoprotein, nuclear encoding mitochondrial protein, mRNA (AHRD V3.3 *-* NP_001132759.1)	1.71621	9.8824e-22
Solyc03g114380.4.1	Kinesin-like protein (AHRD V3.3 *** A0A2G3CYT4_CAPCH)	1.64753	1.96851e-21
Solyc12g044620.2.1	hypothetical protein (AHRD V3.3 *** AT4G12540.5)	2.66921	2.08892e-19
Solyc09g090320.2.1	Kinesin (AHRD V3.3 *** A0A200PVY6_9MAGN)	2.12202	1.2758e-18
Solyc09g075550.3.1	Cellulose synthase (AHRD V3.3 *** A0A1R3H0Z2_COCAP)	1.26178	4.68841e-17
Solyc12g095870.3.1	Aurora kinase A-A (AHRD V3.3 *** A0A1U8F0D3_CAPAN)	1.06321	1.3555e-16
Solyc06g073610.3.1	cyclin B1	1.52644	4.32946e-16
Solyc02g071830.3.1	plant/protein (DUF810) (AHRD V3.3 *-* AT5G06970.1)	1.62629	1.2665e-15
Solyc07g053790.2.1	Protein TPX2 (AHRD V3.3 *** A0A2G2Z491_CAPAN)	1.94652	4.64886e-15
Solyc07g064830.3.1	1,4-alpha-glucan-branching enzyme 3, chloroplastic/amyloplastic (AHRD V3.3 *** A0A2G2WFE8_CAPBA)	0.999765	5.00668e-15
Solyc10g078330.2.1	B-type cyclin	1.82303	1.03405e-14
Solyc08g068320.3.1	Myb (AHRD V3.3 *** Q948S5_TOBAC)	1.11659	2.19536e-14
Solyc04g082840.4.1	B2-type cyclin dependent kinase	0.929882	2.28108e-14
Solyc07g064030.4.1	Kinesin-like protein (AHRD V3.3 *** A0A2G2WF79_CAPBA)	0.910352	2.90534e-14
Solyc06g063020.4.1	Zinc finger transcription factor 44	1.08805	4.14176e-14
Solyc01g107260.4.1	myosin-2 heavy chain-like protein (AHRD V3.3 *** AT1G49870.1)	2.00353	8.10279e-14
Solyc04g081450.3.1	cytomatrix protein-like protein (AHRD V3.3 *** AT1G19980.1)	1.69365	2.31498e-13
Solyc09g072800.3.1	Eisosome protein (AHRD V3.3 *** F4I444_ARATH)	1.4652	3.03147e-13
Solyc01g007170.4.1	C2 calcium/lipid-binding plant phosphoribosyltransferase family protein (AHRD V3.3 *** A0A061F065_THECC)	2.24029	3.08735e-13
Solyc06g008980.3.1	Heat-inducible transcription repressor (AHRD V3.3 *-* A0A1P8BB54_ARATH)	2.10162	6.11306e-13
Solyc05g043405.1.1	Unknown protein	-4.78502	9.0393e-13
Solyc02g083890.4.1	Chalcone-flavanone isomerase family protein (AHRD V3.3 *** AT5G66230.1)	1.28015	1.79923e-12
Solyc09g015170.4.1	Receptor-like kinase (AHRD V3.3 *** A0A0K9PDM5_ZOSMR)	1.17813	2.13991e-12
Solyc12g011290.2.1	Kinesin-4 (AHRD V3.3 *** A0A2G2X2M3_CAPBA)	1.09621	2.66193e-12
Solyc05g007760.2.1	SET domain (AHRD V3.3 *** A0A200QP09_9MAGN)	2.3192	2.72805e-12
Solyc05g014270.4.1	TPX2 (Targeting protein for Xklp2) protein family (AHRD V3.3 *-* Q84JG6_ARATH)	1.7057	6.58329e-12
Solyc01g089930.2.1	Riboflavin biosynthesis protein PYRR, chloroplastic (AHRD V3.3 *-* A0A1U8G2K3_CAPAN)	2.65299	1.13587e-11
Solyc03g032190.3.1	cyclinB2_7	1.49621	1.79147e-11
Solyc02g062170.3.1	Chalcone-flavanone isomerase family protein (AHRD V3.3 *-* AT5G66230.1)	1.69648	6.08789e-11
Solyc06g063260.4.1	alpha-1,2-Mannosidase (AHRD V3.3 *** A0A2G2WKP9_CAPBA)	1.43189	6.08789e-11
Solyc06g043150.4.1	WD40 repeat (AHRD V3.3 *** A0A200R530_9MAGN)	1.55874	1.39747e-10
Solyc07g048110.4.1	ERD (Early-responsive to dehydration stress) family protein (AHRD V3.3 *** A0A2U1NVV9_ARTAN)	1.39296	1.39747e-10
Solyc04g077540.4.1	Kinesin-like protein (AHRD V3.3 *** A0A2G2ZR89_CAPAN)	1.47065	3.09994e-10
Solyc11g071300.2.1	Myb (AHRD V3.3 *** Q948S6_TOBAC)	1.66158	4.04517e-10
Solyc03g150157.1.1	Cathepsin B (AHRD V3.3 *-* A0A2G2XYT9_CAPAN)	1.25474	5.48995e-10
Solyc03g121760.3.1	SUN-like protein 11	1.92305	5.88436e-10
Solyc06g062370.4.1	acid phosphatase 1-like (AHRD V3.3 *** A0A1U7W9D3_NICSY)	-2.01156	1.91602e-09
Solyc04g077755.1.1	NADH dehydrogenase [ubiquinone] iron-sulfur protein 4, mitochondrial-like (AHRD V3.3 *-* A0A2I4GIJ5_9ROSI)	2.07914	3.30687e-09
Solyc02g067107.1.1	Unknown protein	1.26162	7.49238e-09
Solyc08g006550.4.1	Rop guanine nucleotide exchange factor 5 (AHRD V3.3 *** A0A1U8H3J1_CAPAN)	2.02042	8.46193e-09
Solyc00g500083.1.1	Ycf15 (AHRD V3.3 *-* A0A346JLD3_9ASTE)	-3.01631	1.03961e-08
Solyc11g066350.2.1	shugoshin-1-like (AHRD V3.3 *** A0A2I4EHP2_9ROSI)	1.70704	1.63742e-08
Solyc02g082400.4.1	Transcription factor jumonji (JmjC) domain-containing protein (AHRD V3.3 *** C0SV12_ARATH)	1.06012	2.04664e-08
Solyc10g008660.2.1	Anthocyanidin 3-O-glucoside-6''-O-malonyltransferase (AHRD V3.3 *-* Q6WB13_CHRMO)	-1.40246	3.35384e-08
Solyc12g008870.1.1	Zinc finger transcription factor 74	0.830974	3.81729e-08
Solyc07g065210.4.1	kinesin related protein	0.841232	4.19022e-08
Solyc07g007930.3.1	Raffinose synthase family protein (AHRD V3.3 *** F4K470_ARATH)	0.941056	4.60105e-08
Solyc03g006420.4.1	Origin recognition complex subunit 1 (AHRD V3.3 *** A0A2G3CK53_CAPCH)	0.698058	8.58431e-08
Solyc04g081700.3.1	Unknown protein	1.65611	1.26617e-07
Solyc09g074340.3.1	Rho GTPase-activating protein 2 (AHRD V3.3 *** A0A2G3CTX8_CAPCH)	1.08883	1.62213e-07
Solyc05g007470.4.1	P-loop containing nucleoside triphosphate hydrolases superfamily protein (AHRD V3.3 *** A0A2U1QF48_ARTAN)	0.823261	3.18557e-07
Solyc09g009410.3.1	Transducin/WD40 repeat-like superfamily protein (AHRD V3.3 *** A0A1P8B6P4_ARATH)	3.05671	3.61001e-07
Solyc10g086150.2.1	RNA-binding protein (AHRD V3.3 *** A0A2U1PI86_ARTAN)	0.86459	3.79374e-07
Solyc01g095970.3.1	Dynamin-like protein (AHRD V3.3 *** F4K015_ARATH)	0.724983	4.27457e-07
Solyc05g043410.1.1	Unknown protein	-5.22231	5.20831e-07
Solyc07g041920.4.1	Cysteine protease (AHRD V3.3 *** Q9LRI2_TOBAC)	-1.19844	5.23265e-07
Solyc07g063080.4.1	Dynamin-related protein 5A (AHRD V3.3 *** A0A2G3C1N3_CAPCH)	1.08404	6.27788e-07
Solyc04g071070.2.1	Unknown protein	0.961141	6.94549e-07
Solyc00g500361.1.1	NADH-ubiquinone oxidoreductase chain 3 (AHRD V3.3 *-* A0A2G2V3C2_CAPBA)	2.05206	6.98862e-07
Solyc07g054690.1.1	hypothetical protein (AHRD V3.3 *** AT4G28230.1)	1.47683	7.86686e-07
Solyc08g062940.4.1	SUN-like protein 22	1.32379	1.17138e-06
Solyc03g044020.4.1	Condensin-2 complex subunit G2 (AHRD V3.3 *** A0A200QAQ6_9MAGN)	0.838559	1.29096e-06
Solyc01g104720.3.1	thionin-like protein (AHRD V3.3 -** AT1G25275.1)	0.909625	2.3042e-06
Solyc07g066540.1.1	transmembrane protein (AHRD V3.3 *** AT3G12870.1)	1.79654	2.97786e-06
Solyc07g007735.1.1	Defensin protein (AHRD V3.3 *** B1N679_SOLLC),Pfam:PF00304	-0.599198	3.16743e-06
Solyc12g049618.1.1	Unknown protein	2.85745	5.93669e-06
Solyc02g022890.3.1	Fatty acid hydroxylase (AHRD V3.3 *-* A0A200Q3T8_9MAGN)	2.74194	6.69539e-06
Solyc07g063850.3.1	IAA-amido synthetase 3-9	0.743426	6.82007e-06
Solyc09g009590.1.1	Zinc finger A20 and AN1 domain stress-associated protein (AHRD V3.3 *** A0A2K3KXY3_TRIPR)	0.880812	8.90366e-06
Solyc06g074760.2.1	Ring/U-Box superfamily protein (AHRD V3.3 *-* F4IHN6_ARATH)	1.05852	1.04577e-05
Solyc12g097070.3.1	BLISTER (AHRD V3.3 *** A0A2U1QGX3_ARTAN)	0.62424	1.14298e-05
Solyc09g014525.1.1	MLP-like protein 43 (AHRD V3.3 *** A0A2U1L1Z2_ARTAN)	-3.5821	1.49286e-05
Solyc08g066050.3.1	Protein kinase domain (AHRD V3.3 *** A0A200QDK0_9MAGN)	0.820172	1.84674e-05
Solyc07g066050.4.1	Unknown protein	0.846863	1.99723e-05
Solyc12g098540.2.1	Apyrase (AHRD V3.3 *** A0A2G3AV93_CAPCH)	-2.77854	2.89864e-05
Solyc11g010620.3.1	basic helix loop helix (bHLH) DNA-binding superfamily protein (AHRD V3.3 *-* AT4G38062.1)	1.23437	4.22526e-05
Solyc12g044950.3.1	lipid desaturase	1.26802	4.26353e-05
Solyc02g082920.4.1	acidic extracellular 26 kD chitinase	0.643524	4.71526e-05
Solyc03g025460.3.1	ATP-binding protein (AHRD V3.3 *** AT3G49055.1)	1.45939	4.84661e-05
Solyc06g084380.4.1	2-oxoglutarate (2OG) and Fe(II)-dependent oxygenase-like protein (AHRD V3.3 *** G5DX62_SILLA)	1.44467	6.06072e-05
Solyc06g072810.4.1	Aspartic/glutamic acid-rich protein (AHRD V3.3 *-* Q8L6X8_ARATH)	1.06821	6.13096e-05
Solyc04g071083.1.1	Unknown protein	1.34574	6.56406e-05
Solyc07g066040.1.1	RNA polymerase II elongation factor (AHRD V3.3 *** AT5G56120.1)	0.829474	7.36034e-05
Solyc10g087030.1.1	Cytochrome (AHRD V3.3 *** A0A1U8F0H8_CAPAN)	-1.04924	7.63456e-05
Solyc01g099270.2.1	Microtubule-binding protein TANGLED1 (AHRD V3.3 *** A0A2G2Y0A3_CAPAN)	1.51301	8.69176e-05
Solyc07g063560.4.1	Cotton fiber (DUF761) (AHRD V3.3 *** F4HTI9_ARATH)	1.15988	9.44896e-05
Solyc04g009960.3.1	Threonine aldolase (AHRD V3.3 *** A0A2I0VGR9_9ASPA)	-0.710701	0.000115592
Solyc05g050130.4.1	Acidic endochitinase (AHRD V3.3 *** CHIA_TOBAC)	0.822864	0.000122871
Solyc08g069200.2.1	Unknown protein	3.96553	0.00012866
Solyc04g081200.3.1	Regulator of chromosome condensation (RCC1) family protein (AHRD V3.3 *** F4HQZ1_ARATH)	0.537809	0.000140945
Solyc03g094030.4.1	Mediator of RNA polymerase II transcription subunit 31 (AHRD V3.3 *** A0A0K9R349_SPIOL)	0.730699	0.000142296
Solyc08g074350.3.1	Unknown protein	3.08346	0.000145895
Solyc01g150165.1.1	transmembrane protein 184C (AHRD V3.3 *-* XP_010316698.1)	1.78257	0.00016435
Solyc02g090200.3.1	Zinc-finger domain of monoamine-oxidase A repressor R1 (AHRD V3.3 *-* A0A200QJF9_9MAGN)	0.760405	0.00017248
Solyc01g066790.1.1	Unknown protein	2.21059	0.00017248
Solyc08g065440.4.1	SNF2 domain protein (AHRD V3.3 *** AT5G11780.1)	0.742553	0.000180009
Solyc11g069330.1.1	Peptide upstream protein (AHRD V3.3 *** Q9LFH7_ARATH)	-0.84264	0.000223187
Solyc02g081400.3.1	Protein DJ-1 (AHRD V3.3 *** A0A2U1PKX3_ARTAN)	0.617434	0.000248569
Solyc04g076100.4.1	transmembrane protein (AHRD V3.3 *** AT5G65440.7)	0.503339	0.000301353
Solyc07g054050.3.1	Unknown protein	2.29455	0.000318855
Solyc02g032300.3.1	Enhancer of polycomb-like protein (AHRD V3.3 *** A0A2G3D2K3_CAPCH)	0.532276	0.000318855
Solyc08g013730.3.1	NOD26-like intrinsic protein5.1	-0.817698	0.000332292
Solyc01g060375.1.1	Unknown protein	6.76775	0.000334388
Solyc12g038430.3.1	Transposase, Ptta/En/Spm, plant (AHRD V3.3 *-* A0A1R3I9M9_9ROSI)	-4.64451	0.000335276
Solyc10g047610.3.1	Serine/arginine-rich-splicing factor RS2Z32 (AHRD V3.3 *-* A0A0M9UMT6_NICAT)	3.119	0.000374049
Solyc06g053420.4.1	C2 domain-containing protein/GRAM domain-containing protein (AHRD V3.3 *** A0A1Q3BEV5_CEPFO)	1.73598	0.000401509
Solyc02g094750.1.1	TPX2 (Targeting protein for Xklp2) protein family (AHRD V3.3 *** F4K9U0_ARATH)	2.99592	0.000455696
Solyc09g084460.3.1	Protease inhibitor I (AHRD V3.3 *** Q07459_SOLTU)	-1.65098	0.000463508
Solyc01g098980.4.1	MAP kinase kinase kinase 8	0.768976	0.000484557
Solyc12g056450.2.1	3-hydroxy-3-methylglutaryl coenzyme A synthase (AHRD V3.3 *** A0A1U8F7M5_CAPAN)	0.70066	0.000484557
Solyc12g010980.3.1	HXXXD-type acyl-transferase family protein (AHRD V3.3 *** F4JBC7_ARATH)	-0.667262	0.000502641
Solyc06g009900.3.1	Protein emsy-like 3 (AHRD V3.3 *** A0A314L238_NICAT)	1.77691	0.000514521
Solyc07g065530.1.1	flocculation protein FLO11 (AHRD V3.3 *** XP_004244068.1)	0.6841	0.000542429
Solyc03g117850.4.1	Ribulose bisphosphate carboxylase/oxygenase activase, chloroplastic (AHRD V3.3 *** A0A2G2WQM5_CAPBA)	0.6887	0.000607113
Solyc06g009780.4.1	Kinesin-4 (AHRD V3.3 *** A0A2G2WGI9_CAPBA)	0.665197	0.000646755
Solyc07g052700.3.1	MADS-box transcription factor (AHRD V3.3 *** A0A2K3PNN3_TRIPR)	-0.736717	0.000665986
Solyc08g014000.3.1	lipoxygenase A	-2.2026	0.000680318
Solyc11g073260.2.1	Histone H2A (AHRD V3.3 *** Q9ST30_SOLME)	0.654067	0.000700199
Solyc04g011810.1.1	Glutaredoxin (AHRD V3.3 *** A0A1L7MRR3_SOLPI)	2.26593	0.000783585
Solyc01g079100.3.1	S-acyltransferase (AHRD V3.3 *** A0A2G2XQX7_CAPBA)	1.36515	0.000784919
Solyc07g052040.3.1	Tubulin beta chain (AHRD V3.3 *-* A0A0A9Z7R0_LYGHE)	1.57254	0.000805418
Solyc06g075580.4.1	Kinesin (AHRD V3.3 *** A0A200R660_9MAGN)	0.579797	0.000832435
Solyc03g123600.4.1	Alanine aminotransferase (AHRD V3.3 *** Q9S768_ORYSA)	0.82308	0.000924784
Solyc09g072597.1.1	Tubulin beta chain (AHRD V3.3 *-* A0A0A7H7B4_MARPO)	1.89695	0.000958006
Solyc04g019313.1.1	UPF0481 protein At3g47200-like (AHRD V3.3 *** A0A2I4FE23_9ROSI)	2.87001	0.00102213
Solyc11g005090.2.1	cyclin A1	0.60063	0.00105438
Solyc10g079140.2.1	Guanylate kinase-like (AHRD V3.3 *** A0A200QIC6_9MAGN)	0.550277	0.00105819
Solyc08g062290.4.1	Unknown protein	1.9544	0.00107654
Solyc04g014887.1.1	Receptor-like protein kinase (AHRD V3.3 *-* A0A2R6Q6W2_ACTCH)	0.600016	0.00111129
Solyc02g084260.3.1	DNA mismatch repair protein MLH3 (AHRD V3.3 *-* A0A2G2XFY3_CAPBA)	2.43169	0.00113006
Solyc03g121420.4.1	Inorganic pyrophosphatase 1 (AHRD V3.3 *** A0A2G2XXB4_CAPAN)	1.58716	0.00123402
Solyc12g057140.1.1	Unknown protein	0.655874	0.00124486
Solyc05g007160.3.1	R2R3MYB transcription factor 110	0.533231	0.00128944
Solyc06g060640.1.1	Bifunctional inhibitor/lipid-transfer protein/seed storage 2S albumin superfamily protein (AHRD V3.3 *** A0A2U1PU47_ARTAN)	0.536328	0.00128944
Solyc06g062380.3.1	acid phosphatase 1-like (AHRD V3.3 *** A0A1U7W9D3_NICSY)	-1.40027	0.00140116
Solyc03g117280.4.1	envelope glycoprotein B (AHRD V3.3 *** AT1G80540.1)	0.486344	0.0014281
Solyc02g093290.3.1	Nicotinate phosphoribosyltransferase (AHRD V3.3 *** A0A2G3D572_CAPCH)	0.540584	0.00150937
Solyc07g007720.4.1	Unknown protein	3.97018	0.00155717
Solyc12g044820.3.1	ABC transporter C family member 8 (AHRD V3.3 *** A0A2G2W0I8_CAPBA)	-0.540423	0.00167175
Solyc11g044900.2.1	Poly(A) RNA polymerase GLD2 (AHRD V3.3 *-* A0A2I0VGJ9_9ASPA)	0.503513	0.00171225
Solyc01g106960.2.1	Unknown protein	-4.44601	0.00175604
Solyc11g069640.2.1	Alpha carbonic anhydrase (AHRD V3.3 *** A0A200R5P3_9MAGN)	-1.71215	0.0019726
Solyc12g098630.2.1	Kinesin-like protein KIN12B (AHRD V3.3 *** A0A2G3B535_CAPCH)	1.03352	0.00205685
Solyc01g090230.3.1	GRAM domain family protein (AHRD V3.3 *** A0A2U1KYE4_ARTAN)	0.458155	0.00205685
Solyc04g081610.1.1	Unknown protein	6.7471	0.00238929
Solyc04g078920.3.1	Sterol carrier protein 2 (AHRD V3.3 *** Q9FMN0_ARATH)	0.430921	0.00249813
Solyc10g078250.1.1	Peptidylprolyl isomerase (AHRD V3.3 *-* A0A2G2VW61_CAPBA)	0.760757	0.00291727
Solyc03g080170.3.1	hypothetical protein (AHRD V3.3 *** AT4G27660.1)	1.08187	0.00318021
Solyc05g055170.3.1	charged multivesicular body protein 5-like (AHRD V3.3 *** A0A2I4G8C5_9ROSI)	0.471907	0.00332445
Solyc06g075210.4.1	Protein disulfide-isomerase (AHRD V3.3 *** A0A2G2YHV6_CAPAN)	1.42638	0.00349957
Solyc02g078780.3.1	Protein STRUBBELIG-RECEPTOR FAMILY 3 (AHRD V3.3 *** A0A2G3D5W2_CAPCH)	0.461408	0.00357018
Solyc01g091380.4.1	65-kDa microtubule-associated protein 9 (AHRD V3.3 *** A0A2G2XNT4_CAPBA),Pfam:PF03999	0.889548	0.00396519
Solyc03g119210.1.1	Bifunctional inhibitor/plant lipid transfer protein/seed storage helical domain (AHRD V3.3 *** A0A200Q3B5_9MAGN)	-0.553353	0.00405291
Solyc02g070280.3.1	Cationic amino acid transporter (AHRD V3.3 *** S8D7Y4_9LAMI)	0.505538	0.00458679
Solyc07g062490.1.1	Epidermis-specific secreted glycoprotein EP1 (AHRD V3.3 *** A0A2G2WG47_CAPBA)	0.504805	0.00504149
Solyc06g075520.3.1	Glutathione S-transferase (AHRD V3.3 *** A0A200PZB1_9MAGN)	1.70275	0.00534344
Solyc11g056640.3.1	inactive rhomboid protein (AHRD V3.3 *** AT5G12930.1)	0.79971	0.00535362
Solyc05g043390.2.1	U-box domain-containing protein 35 (AHRD V3.3 *-* A0A2G3ANR8_CAPAN)	-4.26346	0.00538702
Solyc09g074570.1.1	Glutaredoxin (AHRD V3.3 *** B3F8F2_SOLTU)	-0.541655	0.00545456
Solyc07g055880.1.1	vitellogenin-2 protein (AHRD V3.3 *-* AT1G31460.1)	1.39123	0.00602371
Solyc08g082070.3.1	High mobility group B protein 6 (AHRD V3.3 *** A0A2G2XK70_CAPBA)	0.672327	0.00644717
Solyc03g025820.3.1	shortage in chiasmata 1 (AHRD V3.3 *** AT5G52290.1)	1.32135	0.00644717
Solyc10g009420.3.1	E3 ubiquitin-protein ligase (AHRD V3.3 *** A0A2G2WSD8_CAPBA)	0.802257	0.0073618
Solyc02g079510.3.1	Peroxidase (AHRD V3.3 *** M1C184_SOLTU)	0.77836	0.00746852
Solyc02g076690.3.1	Cysteine protease CP14 (AHRD V3.3 *** T2BRA8_TOBAC)	0.624083	0.00760988
Solyc11g018770.3.1	Polynucleotide adenylyltransferase family protein (AHRD V3.3 *** A0A2U1LIC0_ARTAN)	0.488841	0.00873028
Solyc08g066220.4.1	Serine decarboxylase (AHRD V3.3 *** A0A2G3AU85_CAPCH)	0.869046	0.00921644
Solyc10g007710.3.1	GDSL esterase/lipase (AHRD V3.3 *** A0A1J3CW88_NOCCA)	1.60449	0.00927796
Solyc05g053610.2.1	Pleiotropic drug resistance protein (AHRD V3.3 *** C8CA13_CUCSA)	-2.19728	0.00973078
Solyc12g008890.3.1	Zinc finger CCCH domain-containing protein 64-like (AHRD V3.3 *-* A0A2K3NZT0_TRIPR)	0.852452	0.0101761
Solyc01g094230.4.1	Riboflavin biosynthesis protein PYRR, chloroplastic (AHRD V3.3 *-* A0A2G3CU21_CAPCH)	1.35246	0.0101761
Solyc05g047680.4.1	Cytochrome P450 (AHRD V3.3 *** A0A2U1MQN4_ARTAN)	-1.62802	0.0101761
Solyc02g068870.3.1	Unknown protein	1.26122	0.0103576
Solyc02g067103.1.1	Unknown protein	1.33171	0.0109314
Solyc01g107630.4.1	cell division cycle protein 123 homolog (AHRD V3.3 *** A0A2I4EVK3_9ROSI)	0.605278	0.0109445
Solyc01g066425.1.1	Pectinesterase (AHRD V3.3 *-* A0A2G3DFP5_CAPCH)	-4.34625	0.0113389
Solyc06g075640.2.1	Protein POLLENLESS 3-LIKE 1 (AHRD V3.3 *** A0A2G3CB18_CAPCH)	1.56165	0.0113389
Solyc05g007640.3.1	Non-specific serine/threonine protein kinase (AHRD V3.3 *** A0A1U8EVK9_CAPAN)	2.58449	0.0120963
Solyc09g059125.1.1	protein ENHANCED DISEASE RESISTANCE 2-like isoform X1 (AHRD V3.3 --* XP_022740908.1)	-3.9205	0.0126086
Solyc03g118490.4.1	Zinc-finger domain of monoamine-oxidase A repressor R1 (AHRD V3.3 *** A0A2U1LDY5_ARTAN)	1.31824	0.0129787
Solyc01g109470.3.1	BURP domain-containing protein (AHRD V3.3 *** A0A1Q3C0F5_CEPFO)	0.625452	0.0130038
Solyc07g064550.3.1	Polyadenylate-binding protein interacting protein (AHRD V3.3 *** Q93V36_ARATH)	0.654094	0.0130038
Solyc07g005770.2.1	Disease resistance protein (AHRD V3.3 *** A0A2U1Q881_ARTAN)	-0.98374	0.0131666
Solyc11g072630.2.1	mitogen-activated protein kinase 4	0.870716	0.0133501
Solyc01g060410.4.1	GPI-anchored adhesin-like protein (AHRD V3.3 *** Q9M2F2_ARATH)	0.889106	0.0136894
Solyc01g106953.1.1	BnaAnng27030D protein (AHRD V3.3 *-* A0A078DNT4_BRANA)	-2.24059	0.0141978
Solyc09g075880.3.1	Unknown protein	-0.841523	0.0148802
Solyc08g150141.1.1	Unknown protein	-4.49063	0.0151872
Solyc07g056640.1.1	Unknown protein	0.716143	0.0154848
Solyc11g006710.2.1	Cationic amino acid transporter (AHRD V3.3 *** S8DTC6_9LAMI)	0.834639	0.0170666
Solyc04g011830.1.1	Glutaredoxin (AHRD V3.3 *** A0A1L7MRR3_SOLPI)	1.96011	0.017238
Solyc12g009040.3.1	Long chain acyl-CoA synthetase (AHRD V3.3 *** Q5W6W7_ORYSJ)	-0.782005	0.0187859
Solyc01g005370.3.1	Calcium-dependent protein kinase (AHRD V3.3 *-* CDPK_DAUCA)	0.718922	0.0190088
Solyc10g051220.3.1	Receptor-like protein kinase (AHRD V3.3 *-* A0A2K3NKJ6_TRIPR)	3.42735	0.0191075
Solyc01g097000.3.1	Glycosyl hydrolase family protein (AHRD V3.3 *** A0A1P8B9U3_ARATH)	0.423311	0.0194217
Solyc05g055400.4.1	Cytochrome P450 (AHRD V3.3 *** A0A200Q2G7_9MAGN)	0.50846	0.0209533
Solyc05g016060.4.1	cysteine-rich and transmembrane domain-containing protein WIH1 (AHRD V3.3 *-* XP_004239248.1)	0.445911	0.0214917
Solyc06g050560.3.1	Receptor-like kinase (AHRD V3.3 *** C4TP22_SOYBN)	1.16443	0.0214917
Solyc08g078950.3.1	NIT1	-0.477698	0.0220647
Solyc02g065740.3.1	alpha-1,4-glucan-protein synthase [UDP-forming] 1-like (AHRD V3.3 *** A0A2G3A5L5_CAPAN)	0.917807	0.0225001
Solyc03g123410.1.1	Germin-like protein 1 (AHRD V3.3 *** A0A1U8G802_CAPAN)	0.579425	0.0232635
Solyc09g091040.3.1	late embryogenesis abundant protein 2-like (AHRD V3.3 *** A0A2I4G2D7_9ROSI)	0.461485	0.0244525
Solyc05g053450.3.1	late embryogenesis abundant protein 1-like (AHRD V3.3 *** A0A2I4DKC7_9ROSI)	0.630724	0.0244565
Solyc02g089570.3.1	stress-induced protein KIN2-like (AHRD V3.3 *** XP_004232116.1)	0.941466	0.0244565
Solyc03g116480.1.1	F-box/kelch-repeat protein At5g15710-like (AHRD V3.3 *** A0A2I4DW48_9ROSI)	0.660364	0.0269911
Solyc04g057860.3.1	60S ribosomal protein L27 (AHRD V3.3 *** A0A1U8H3W7_CAPAN)	1.88517	0.0289577
Solyc00g028960.1.1	monothiol glutaredoxin-S1-like (AHRD V3.3 *** A0A1U7WLZ4_NICSY)	2.26794	0.0298136
Solyc01g079530.4.1	RING/FYVE/PHD zinc finger superfamily protein (AHRD V3.3 *** A0A2U1LZL6_ARTAN)	0.871431	0.0300975
Solyc04g080390.4.1	plasma membrane fusion protein (AHRD V3.3 *** AT5G42765.1)	0.441242	0.0328946
Solyc11g010210.1.1	WEB family protein At4g27595, chloroplastic-like (AHRD V3.3 *** A0A2I4GYN3_9ROSI)	0.752229	0.0329359
Solyc01g080990.3.1	S-adenosyl-L-methionine-dependent methyltransferases superfamily protein (AHRD V3.3 *** A0A2U1LGR9_ARTAN)	-1.298	0.0346309
Solyc02g083130.4.1	Regulator of Vps4 activity in the MVB pathway protein (AHRD V3.3 *** F4JNS8_ARATH)	0.613823	0.0348723
Solyc10g045580.1.1	Cytochrome c oxidase subunit 5C (AHRD V3.3 *** Q9ZTN1_PETHY)	1.0371	0.0362535
Solyc01g088340.2.1	Unknown protein	1.93952	0.0363658
Solyc08g066900.1.1	Phosphorylase superfamily protein (AHRD V3.3 *-* A0A2U1QDE8_ARTAN)	1.63511	0.0364004
Solyc03g006490.3.1	Stem-specific protein TSJT1 (AHRD V3.3 *** A0A2G2WW08_CAPBA)	0.499007	0.0369503
Solyc12g005590.2.1	Protein laz1 (AHRD V3.3 *** A0A1J6IMD3_NICAT)	0.509355	0.037921
Solyc09g150128.1.1	Unknown protein	-2.02199	0.0392581
Solyc02g086970.4.1	Aldehyde dehydrogenase (AHRD V3.3 *** A0A2U1MUY7_ARTAN)	0.665388	0.040774
Solyc05g007070.2.1	Alpha-amylase (AHRD V3.3 *** A0A2G2YEB6_CAPAN)	0.383463	0.041485
Solyc02g078050.4.1	Pistil-specific extensin-like protein (AHRD V3.3 *-* A0A2G3A8A5_CAPAN)	-0.572936	0.044324
Solyc02g066990.2.1	Unknown protein	0.470433	0.044324
Solyc02g093720.3.1	TPX2 (Targeting protein for Xklp2) protein family (AHRD V3.3 *-* F4J761_ARATH)	0.605912	0.0446696
Solyc12g008650.2.1	Inositol oxygenase (AHRD V3.3 *** A0A200QVH1_9MAGN)	1.37633	0.0473186

## Sheet: Table S4
Table S4. List of differential expressed genes (DEGs) harboring MSA motif in their promoter regions.
Gene ID	MSA-like motif	Annotation	Log2 (slmyb3r3/WT)	False discovery rate (FDR)
Solyc03g096870.3.1	(T/C)C(T/C)AACGG(T/C)(T/C)A	cell division cycle 20.2, cofactor of APC complex-like (AHRD V3.3 *** A0A2I4FBA0_9ROSI)	3.3389	2.18e-133
Solyc04g082430.3.1	(T/C)C(T/C)AACGG(T/C)(T/C)A	cyclinB2_4	3.31965	8.55e-116
Solyc10g086340.1.1	(T/C)C(T/C)AACGG(T/C)(T/C)A	Kinesin (AHRD V3.3 *** A0A200PZ85_9MAGN)	3.22335	6.5e-114
Solyc06g072830.4.1	(T/C)C(T/C)AACGG(T/C)(T/C)A	cell division cycle 20.2, cofactor of APC complex-like (AHRD V3.3 *** A0A2I4FBA0_9ROSI)	2.80985	4.17e-103
Solyc03g025470.4.1	(T/C)C(T/C)AACGG(T/C)(T/C)A	Kinesin-like protein (AHRD V3.3 *** E5GCU2_CUCME)	3.49078	8.34e-94
Solyc11g065190.3.1	(T/C)C(T/C)AACGG(T/C)(T/C)A	Ubiquitin-conjugating enzyme (AHRD V3.3 *** A0A200PMH3_9MAGN)	2.38733	4.94e-59
Solyc06g053760.3.1	(T/C)C(T/C)AACGG(T/C)(T/C)A	Syntaxin-related protein KNOLLE (AHRD V3.3 *** A0A2G2WJ90_CAPBA)	1.84342	1.05e-51
Solyc03g119220.3.1	(T/C)C(T/C)AACGG(T/C)(T/C)A	Kinesin-like protein (AHRD V3.3 *** A0A2G3CZZ7_CAPCH)	2.38706	1.55e-49
Solyc09g097860.4.1	TCAAACGGT	Kinesin-like protein KIN12B (AHRD V3.3 *** A0A2G2YQB5_CAPAN)	1.85475	1.44e-37
Solyc04g082900.4.1	TCCAACGGT	Mitotic spindle checkpoint protein BUBR1 (AHRD V3.3 *** A0A2G2ZSY7_CAPAN)	2.15754	4.09e-35
Solyc02g069680.3.1	(T/C)C(T/C)AACGG(T/C)(T/C)A	vacuolar protein sorting-associated protein 2 homolog 2 (AHRD V3.3 *** A0A2I4FA45_9ROSI)	1.49144	6.04e-32
Solyc07g056060.4.1	(T/C)C(T/C)AACGG(T/C)(T/C)A	transmembrane protein (AHRD V3.3 *** AT5G65440.9)	2.27598	7.65e-32
Solyc03g119940.3.1	(T/C)C(T/C)AACGG(T/C)(T/C)A	trichohyalin (AHRD V3.3 *** AT3G15550.1)	2.19116	3.89e-29
Solyc11g017130.2.1	(T/C)C(T/C)AACGG(T/C)(T/C)A	FHA domain-containing protein PS1 (AHRD V3.3 *** A0A2G3CMM6_CAPCH)	2.42935	5.04e-28
Solyc04g056713.1.1	TCAAACGGT	Aldehyde dehydrogenase family 2 member mitochondrial-like (AHRD V3.3 *-* A0A2K3PGY0_TRIPR)	2.62788	8.1e-27
Solyc10g080950.2.1	(T/C)C(T/C)AACGG(T/C)(T/C)A	cyclinB1_2	2.31452	1.06e-25
Solyc03g025160.4.1	(T/C)C(T/C)AACGG(T/C)(T/C)A	protein PATRONUS 2 (AHRD V3.3 *** XP_011084447.1)	1.20303	1.23e-24
Solyc01g106750.2.1	TCCAACGGT	Serine/threonine-protein kinase TOR (AHRD V3.3 *-* A0A2G2V7H7_CAPBA)	1.63602	8.96e-23
Solyc07g007190.3.1	TCAAACGGT	glycoprotein, nuclear encoding mitochondrial protein, mRNA (AHRD V3.3 *-* NP_001132759.1)	1.71621	9.88e-22
Solyc09g075550.3.1	(T/C)C(T/C)AACGG(T/C)(T/C)A	Cellulose synthase (AHRD V3.3 *** A0A1R3H0Z2_COCAP)	1.26178	4.69e-17
Solyc02g083890.4.1	(T/C)C(T/C)AACGG(T/C)(T/C)A	Chalcone-flavanone isomerase family protein (AHRD V3.3 *** AT5G66230.1)	1.28015	1.8e-12
Solyc09g015170.4.1	(T/C)C(T/C)AACGG(T/C)(T/C)A	Receptor-like kinase (AHRD V3.3 *** A0A0K9PDM5_ZOSMR)	1.17813	2.14e-12
Solyc05g007760.2.1	(T/C)C(T/C)AACGG(T/C)(T/C)A	SET domain (AHRD V3.3 *** A0A200QP09_9MAGN)	2.3192	2.73e-12
Solyc05g014270.4.1	(T/C)C(T/C)AACGG(T/C)(T/C)A	TPX2 (Targeting protein for Xklp2) protein family (AHRD V3.3 *-* Q84JG6_ARATH)	1.7057	6.58e-12
Solyc02g062170.3.1	(T/C)C(T/C)AACGG(T/C)(T/C)A	Chalcone-flavanone isomerase family protein (AHRD V3.3 *-* AT5G66230.1)	1.69648	6.09e-11
Solyc06g063260.4.1	(T/C)C(T/C)AACGG(T/C)(T/C)A	alpha-1,2-Mannosidase (AHRD V3.3 *** A0A2G2WKP9_CAPBA)	1.43189	6.09e-11
Solyc06g043150.4.1	(T/C)C(T/C)AACGG(T/C)(T/C)A	WD40 repeat (AHRD V3.3 *** A0A200R530_9MAGN)	1.55874	1.4e-10
Solyc11g071300.2.1	(T/C)C(T/C)AACGG(T/C)(T/C)A	Myb (AHRD V3.3 *** Q948S6_TOBAC)	1.66158	4.05e-10
Solyc03g121760.3.1	TCCAACGGT	SUN-like protein 11	1.92305	5.88e-10
Solyc03g006420.4.1	(T/C)C(T/C)AACGG(T/C)(T/C)A	Origin recognition complex subunit 1 (AHRD V3.3 *** A0A2G3CK53_CAPCH)	0.698058	8.58e-08
Solyc09g074340.3.1	(T/C)C(T/C)AACGG(T/C)(T/C)A	Rho GTPase-activating protein 2 (AHRD V3.3 *** A0A2G3CTX8_CAPCH)	1.08883	1.62e-07
Solyc10g086150.2.1	TCAAACGGT	RNA-binding protein (AHRD V3.3 *** A0A2U1PI86_ARTAN)	0.86459	3.79e-07
Solyc00g500361.1.1	(T/C)C(T/C)AACGG(T/C)(T/C)A	NADH-ubiquinone oxidoreductase chain 3 (AHRD V3.3 *-* A0A2G2V3C2_CAPBA)	2.05206	6.99e-07
Solyc07g054690.1.1	(T/C)C(T/C)AACGG(T/C)(T/C)A	hypothetical protein (AHRD V3.3 *** AT4G28230.1)	1.47683	7.87e-07
Solyc03g044020.4.1	(T/C)C(T/C)AACGG(T/C)(T/C)A	Condensin-2 complex subunit G2 (AHRD V3.3 *** A0A200QAQ6_9MAGN)	0.838559	1.29e-06
Solyc06g072810.4.1	TCCAACGGT	Aspartic/glutamic acid-rich protein (AHRD V3.3 *-* Q8L6X8_ARATH)	1.06821	6.13e-05
Solyc01g150165.1.1	TCAAACGGT	transmembrane protein 184C (AHRD V3.3 *-* XP_010316698.1)	1.78257	0.00016435
Solyc11g069330.1.1	TCAAACGGT	Peptide upstream protein (AHRD V3.3 *** Q9LFH7_ARATH)	-0.84264	0.000223187
Solyc06g009900.3.1	(T/C)C(T/C)AACGG(T/C)(T/C)A	Protein emsy-like 3 (AHRD V3.3 *** A0A314L238_NICAT)	1.77691	0.000514521
Solyc11g073260.2.1	(T/C)C(T/C)AACGG(T/C)(T/C)A	Histone H2A (AHRD V3.3 *** Q9ST30_SOLME)	0.654067	0.000700199
Solyc02g084260.3.1	(T/C)C(T/C)AACGG(T/C)(T/C)A	DNA mismatch repair protein MLH3 (AHRD V3.3 *-* A0A2G2XFY3_CAPBA)	2.43169	0.00113006
Solyc06g075520.3.1	(T/C)C(T/C)AACGG(T/C)(T/C)A	Glutathione S-transferase (AHRD V3.3 *** A0A200PZB1_9MAGN)	1.70275	0.00534344
Solyc08g082070.3.1	(T/C)C(T/C)AACGG(T/C)(T/C)A	High mobility group B protein 6 (AHRD V3.3 *** A0A2G2XK70_CAPBA)	0.672327	0.00644717
Solyc10g007710.3.1	(T/C)C(T/C)AACGG(T/C)(T/C)A	GDSL esterase/lipase (AHRD V3.3 *** A0A1J3CW88_NOCCA)	1.60449	0.00927796
Solyc01g094230.4.1	(T/C)C(T/C)AACGG(T/C)(T/C)A	Riboflavin biosynthesis protein PYRR, chloroplastic (AHRD V3.3 *-* A0A2G3CU21_CAPCH)	1.35246	0.0101761
Solyc06g050560.3.1	(T/C)C(T/C)AACGG(T/C)(T/C)A	Receptor-like kinase (AHRD V3.3 *** C4TP22_SOYBN)	1.16443	0.0214917
